# Supplementary material for: Human beige adipocytes for drug discovery and cell therapy in metabolic diseases
Source: Nat Commun. 2020 Jun 2;11:2758. doi: 10.1038/s41467-020-16340-3 (PMC7265435; doi:10.1038/s41467-020-16340-3)
Supplement: Supplementary file 2 — Supplementary Data 1_new [file 41467_2020_16340_MOESM2_ESM.xlsx]

## Sheet: Sheet1
Supplementary Data 1. Summay of glycerol release in chemical screen.
Sample	Conc. (mM)	% of Control (Replicate 1)	% of Control (Replicate 2)	% of Control (Replicate 3)	% of Control (Replicate 4)	Target	Category
Negative	0	78.21	82	62.42	68.39
	0	76.9	70.59	85.93	110.23
	0	62.98	79.65	89.23	49.2
Forskolin	2.22222	416.67	393.76	251.65	247.36	cAMP	Epigenetics
	6.66667	311.19	362.24	241.1	241.95
	20	416.67	330.12	252.97	267.24
Isoproterenol HCl	2.22222	282.38	272	236.26	251.38	beta	Sympathomimetic amine acting almost exclusively on beta adrenoceptors; bronchodilator; active enantiomer of Isoproterenol
	6.66667	283.57	294.24	240.99	235.75
	20	288.57	268	251.87	237.01
Mirabegron	2.22222	142.5	197.53	172.2	131.15	Adrenergic Receptor	Others
	6.66667	202.62	161.88	168.46	192.3
	20	200	211.41	65.05	200.8
Isoetharine Mesylate	2.22222	293.69	307.41	258.13	106.21	Adrenergic Receptor	Others
	6.66667	372.74	300.59	338.79	247.47
	20	416.67	304.12	204.18	260.34
Metaproterenol Sulfate	2.22222	327.14	297.53	291.21	304.83	Adrenergic Receptor	Others
	6.66667	310.83	411.76	292.53	283.1
	20	305.36	292.71	308.35	274.25
Phenylephrine HCl	2.22222	338.33	252.94	220.77	239.89	Adrenergic Receptor	Others
	6.66667	271.43	266.24	240.44	231.72
	20	353.33	372.82	248.02	231.84
Lofexidine HCl	2.22222	104.17	115.29	118.79	91.38	Adrenergic Receptor	Others
	6.66667	121.9	176.47	180	148.85
	20	204.52	199.65	147.8	191.49
Nanchangmycin	2.22222	259.29	209.65	192.42	124.48	Others (antibiotic)	Metabolism
	6.66667	196.07	104.94	147.69	106.09
	20	147.14	168.94	98.9	168.85
Acetanilide	2.22222	316.67	377.41	251.1	119.31	Others	Neuronal Signaling
	6.66667	252.38	332.24	246.15	249.31
	20	298.33	295.18	252.86	257.59
SU 5416	2.22222	280.6	378.59	214.4	231.61	VEGFR PTK	Potent and selective VEGFR PTK inhibitor; inhibits VEGF-induced angiogenesis
	6.66667	349.29	366.35	251.1	238.39
	20	282.86	266.94	232.53	246.32
Levosimendan	2.22222	214.52	163.41	189.23	235.63	Calcium sensitizer	Others
	6.66667	197.14	189.41	210.77	245.52
	20	260.71	279.65	246.81	339.89
PIK-75	2.22222	197.74	134.71	183.08	136.9	DNA-PK,PI3K	DNA Damage
	6.66667	280.95	197.53	165.05	207.93
	20	158.45	244.82	198.79	233.79
MLN9708	2.22222	251.07	138.59	204.51	114.25	Proteasome	JAK/STAT
	6.66667	197.74	228.35	175.93	115.4
	20	137.5	173.18	117.25	90
Anagrelide HCl	2.22222	125.12	146.24	124.18	144.14	PDE III	Phosphodiesterase III inhibitor
	6.66667	194.52	267.76	191.32	156.21
	20	196.19	182.94	211.87	160.92
PF-04691502	2.22222	171.55	138.35	232.86	105.98	Akt,mTOR,PI3K	Angiogenesis
	6.66667	257.98	216.59	225.05	155.98
	20	304.52	224.71	171.76	302.07
Felodipine	2.22222	242.74	219.65	202.75	206.21	L-type	L-type calcium channel blocker
	6.66667	283.69	241.41	227.91	255.75
	20	291.07	274.35	244.07	244.94
LY-310,762	2.22222	179.4	180.24	180.44	143.79	5-HT1D	Potent, selective 5-HT 1D serotonin receptor antagonist.
	6.66667	179.76	199.88	222.09	289.77
	20	264.29	223.06	225.27	201.38
Pilocarpine nitrate	2.22222	108.93	134.94	176.37	89.77	Muscarinic	Nonselective muscarinic acetylcholine receptor agonist
	6.66667	219.64	259.53	167.36	84.25
	20	199.88	289.53	229.67	180.92
Trequinsin HCl	2.22222	239.88	250.59	188.35	244.25	PDE III	Phosphodiesterase III (PDE III) inhibitor
	6.66667	271.19	263.53	231.98	214.94
	20	284.29	291.65	256.26	247.59
Sanguinarine	2.22222	179.4	142.35	71.32	121.03	Na+/K+ ATPase	Inhibitor of Mg2+ and Na+/K+-ATPase; isolated from the leaves and stems of Macleaya cordata and microcarpa
	6.66667	218.33	198	128.13	101.15
	20	184.88	155.29	132.64	160.34
AT9283	2.22222	162.86	114.71	142.2	132.53	JAK,Bcr-Abl,Aurora Kinase	DNA Damage
	6.66667	150.71	152.47	160.88	177.24
	20	131.9	144.12	201.87	158.74
Milrinone	2.22222	99.05	116.71	126.04	169.89	PDE III	Phosphodiesterase III inhibitor
	6.66667	235.95	153.88	116.15	142.41
	20	167.98	204.94	170.66	184.94
Dinaciclib	2.22222	174.88	231.53	193.19	178.62	CDK	MAPK
	6.66667	180.36	203.76	149.12	128.85
	20	291.19	246.35	60.66	261.95
L-368,899	2.22222	196.9	128	118.57	91.72	Oxytocin receptor	Non-peptide oxytocin receptor antagonist.
	6.66667	185.48	151.88	130.11	148.51
	20	143.81	179.29	192.97	166.21
