# Supplementary material for: Human beige adipocytes for drug discovery and cell therapy in metabolic diseases
Source: Nat Commun. 2020 Jun 2;11:2758. doi: 10.1038/s41467-020-16340-3 (PMC7265435; doi:10.1038/s41467-020-16340-3)
Supplement: Supplementary file 3 — Supplementary Data 2_new [file 41467_2020_16340_MOESM3_ESM.xlsx]

## Sheet: Sheet1
Supplementary Data 2. Avg CT Values for qRT-PCR data
Fig. 1g	UCP1	DIO	18S
ADSC	none	none	15.5687
Beige	26.853	34.606	11.8513
Beige+FSK	25.1077	31.9377	11.716
Fig. 5e	Control	FSK	Isoetharine Mesylate	Metaproterenol Sulfate	Phenylephrine HCl	Lofexidine HCl	Nanchangmycin	Acetanilide	SU 5416	Levosimendan	PIK-75	MLN9708	Anagrelide HCl	PF-04691502	Felodipine	LY-310,762	Pilocarpine nitrate	Trequinsin HCl	Sanguinarine	AT9283	Milrinone	Dinaciclib	L-368,899
UCP1	30.6077	29.4497	27.8477	28.2247	28.064	30.5757	28.1577	28.0547	27.9657	27.7837	28.544	28.741	28.2843	29.9903	29.7833	28.2547	30.1337	28.4497	29.2613	28.961	30.2097	31.3647	30.1047
18S	12.8797	12.9647	11.949	11.847	11.8003	13.076	12.0293	11.3413	12.125	11.657	12.1273	11.927	11.8117	12.2733	12.5033	12.6253	12.681	12.9363	12.5203	13.3237	12.749	12.853	12.7887
Supp. Fig. 2b	B8	B8+FSK	BIO	BIO+FSK	SB	SB+FSK	PD	PD+FSK	LY	LY+FSK	CHIR	CHIR+FSK	RAPA	RAPA+FSK	RA	RA+FSK
UCP1	29.1095	28.4415	29.3265	28.0715	29.3345	28.783	28.407	28.7825	29.2905	29.412	29.3195	28.8855	29.364	29.496	29.648	29.012
18S	13.1145	13.332	14.4235	12.948	13.1095	12.9555	13.0645	14.1175	12.9625	13.2885	13.19	14.1285	13.403	14.225	13.0325	13.9195
Supp. Fig. 2c	ADSC	BMP4
UCP1	none	29.282
18S	15.64	13.7777
Supp. Fig. 3	ADSC	B-8	NO-IGF	NO-FGF	NO-ROCK	NO-BMP	NO-LT3	NO-IBMX	NO-RGZ	NO-DEX
UCP1	none	27.476	33.1367	31.521	27.3787	28.631	29.0593	27.931	33.567	36.6423
ADIPOQ	none	21.687	22.7873	21.8797	21.9853	22.1713	22.924	22.502	24.9587	29.6933
PDK4	none	24.8777	25.791	25.6237	25	25.1573	25.3393	25.8903	26.7043	35.2003
PLIN1	none	25.0897	26.2257	25.749	25.097	25.5587	25.912	25.7387	26.2163	32.8097
CIDEA	none	28.3327	29.777	29.318	29.3973	29.3483	29.733	29.2257	33.5743	none
PPARG	none	23.6763	23.3227	23.885	23.848	24.1503	24.044	24.5843	23.279	28.558
18S	15.294	13.5333	14.5167	14.0147	13.4207	13.61	13.9997	13.8543	13.8943	14.7773
Supp. Fig. 5	ADSC	d14_B8	d14_B8+FSK	d21_B8	d21_B8+FSK	d14_Wang	d14_Wang+FSK	d21_Wang	d21_Wang+FSK	d21_Bart	d21_Bart+FSK	d34_Bart	d34_Bart+FSK
UCP1	none	29.7433	28.0153	26.84	25.4043	31.2437	29.987	36.9263	31.0293	28.3883	29.1017	32.4353	29.6243
ADIPOQ	none	21.5793	21.8493	21.2393	21.1613	23.5993	23.2223	26.597	23.6473	22.114	22.413	24.6143	24.5203
18S	nd	11.9377	12.1743	12.6043	12.0147	13.2823	13.0783	14.335	12.7913	12.8633	12.821	13.4057	12.6797
Supp. Fig. 6	ADSC	day 5	day 10	day 20
UCP1	none	36.8143	33.6713	30.8387
ADIPOQ	none	23.3493	22.8027	22.6417
PPARGC1	none	30.0473	29.6903	30.2537
PPARG	31.1567	24.9067	24.685	24.1603
PLIN1	none	26.6473	25.9843	25.8103
CIDEA	none	35.5357	31.4847	30.557
PDK4	none	28.0923	26.685	26.9265
CEBPA	33.2047	28.4573	27.3133	26.82
18S	17.6587	12.9633	13.2497	12.8383
Supp. Fig. 7a-b	UCP1 (line #2)	18S (line #2)	UCP1 (line #3)	18S (line #3)
ADSC	none	15.772	none	15.5687
Beige	32.2247	14.0903	32.9673	11.7977
Beige+FSK	31.2557	14.5777	30.2243	11.194
Supp. Fig. 7d	UCP1	18S
ADSC	none	nd
Beige_p5	27.6497	12.007
Beige_p5+FSK	26.092	11.7493
Beige_p10	27.38	13.4813
Beige_p10+FSK	26.0587	13.243
Supp. Fig. 8b	UCP1	PPARGC1	IRF4	ADIPQ	18S
ADSC-(thermofisher line #1)	none	none	none	none	15.569
F4521-	34.6053	31.6677	34.9967	22.2143	12.4693
F4521+	30.2267	28.0653	26.0523	22.564	12.4503
F4619-	31.3803	30.45	37.4813	21.789	12.1047
F4619+	26.9513	26.7143	25.866	21.888	12.2357
00005-	29.9563	32.6607	36.3077	22.5973	13.1183
00005+	27.823	28.3483	26.1287	22.66	13.3413
18TL2-	30.7737	32.8717	36.6157	21.9783	12.477
18TL2+	28.6533	27.6157	25.5617	21.897	12.3653
Suppl. Fig 14	Ucp1	Gapdh
C-EPI	34.9905	25.627
C-ING	34.9096	27.3326
E-EPI	33.0789	23.722
E-ING	31.2731	24.7455
C-BAT	20.1386	22.5791
E-BAT	18.4726	21.1282
Suppl. Fig 16a-b	UCP1	18S
ADSC	none	nd
Beige	29.153	13.127
Beige+FSK	28.6123	14.14
Beige+ISO-1uM	28.5677	14.2033
Beige+ISO-10uM	28.4637	14.5573
ADSC	none	nd
Beige	27.6405	12.7835
Beige+FSK	27.0465	13.268
Beige+Mira-1	28.1955	14.361
Beige+Mira-10	28.017	14.43
Beige+Mira-25	27.888	14.646
Beige+Mira-50	27.5265	12.9945
